# Supplementary material for: Economic and financial viability of a pig farm in central semi-tropical Mexico: 2022–2026 prospective
Source: PLoS One. 2024 May 9;19(5):e0298897. doi: 10.1371/journal.pone.0298897 (PMC11081355; doi:10.1371/journal.pone.0298897)
Supplement: S1 Dataset — (XLSX) [file pone.0298897.s001.xlsx]

## Sheet: Input
Primer Año a Simular	2021
Años a simular	6
Tasa para calcular VPN (Valor Presente Neto)	0.1
Nombre de la unidad productiva	EMGP150
Opción para calcular el impuesto sobre la renta: 1 SI 0 NO	0
Lista de Activos
Área Cultivada
Hectáreas Cultivadas Propias	0
Hectáreas Cultivadas Rentadas	0
Renta de la tierra de cultivo (pesos/hectárea)	0
Hectáreas de agostadero o pasto en propiedad	0
Hectáreas de agostadero o pasto rentadas	0
Renta de agostadero (pesos/hectárea)	0
Activos -- Valores de Mercado
Tierras de cultivo (pesos/hectárea)	0
Tierras de pasto (pesos/hectárea)	0
Estanqueria	0
Area de la granja	0.027
Valor de otras tierras (Pesos)	1080113
Valor de mercado de los edificios excluyendo casas sombra (Pesos)	0
Valor de caballos y otro ganado (Pesos)	0
Acciones de Cooperativas (Pesos)	0
Ingreso No Agrícola (Pesos)
Sueldo o salario neto (Pesos)	0
Otro tipo de ingreso no agrícola neto (Pesos)	0
Otro tipo de ingreso agrícola/pesquero/acuicola (Pesos)	0
Mano de obra Por Año
Número de trabajadores permanentes por año	7
Salario por trabajador permanente por año (Pesos)	128914
Número de trabajadores de tiempo parcial por año	2
Salario por trabajo de tiempo parcial año (Pesos)	26400
Salario mínimo oficial por región (pesos/jornal) años a simular	172.87
Otros costos (Pesos)
Impuesto predial total (Pesos)	500
Impuestos a la propiedad personal (Pesos)	400
Impuestos locales (Pesos)
Contabilidad y costos legales (Pesos)	5400
Reparación y mantenimiento de vehículos (Pesos)	27000
Reparación y mantenimiento de maquinaria (Pesos)	104000
Mantenimiento de equipos de pesca (Pesos)
Seguro de embarcaciones (Pesos)	0
Seguro de responsabilidad a terceros	0
Polinizadores (Pesos)	0
Costo de animales de carga (Pesos)	0
Combustibles y lubricantes (Pesos)	91111
Teléfono e internet (Pesos)
Costo de electricidad con subsidio (pesos)	117000
Otros costos de servicios públicos (Pesos)	0
Costo del agua con subsidio (Pesos)	0
Costos diversos (Pesos)	0
Otros gastos de la finca (Pesos)	0
Información de crédito actual	Deuda Actual	Interés	Años	Año Inicial de Préstamo
Crédito para adquisición de tierras
Crédito para adquisición de maquinaria y embarcaciones
Crédito para adquisición de animales
Crédito para adquisición de equipo/pesca y navegación
Crédito para adquisición de maquinaria/motores fuera de borda
Otros créditos y cantidades prestadas (Intermediarios, acaparadores)
Crédito de avío/Avituallamiento y preparacion 1er. Viaje
Crédito de avío interés por 2021	0
Tasas de interés por crédito avío	0.09
Tasas de interés para nuevos créditos por año
Crédito para maquinaria y embarcaciones por año	0.11
Ahorros o Inversiones	0.02
Fracción del costo de la maquinaria que se paga en efectivo	1		Si no se necesita del préstamo para maquinaria, ingrese 1.0
Monto mínimo de gastos familiares por año (Pesos)	200000
Fracción de las ganancias netas en concepto de bonos (fracción)	0
Mano de obra familiar no remunerada	0
Efectivo disponible a principio de ciclo 2021 (Pesos)	1085239
	Año 1	Año 2	Año 3	Año 4	Año 5	Año 6	Año 7	Año 8	Año 9	Año 10	Año 11
Otras transferencias/subsidios del gobierno	0	0	0	0	0	0	0	0	0	0	0
Escala de riesgo para cada año simulado
Escala para ajustar el riesgo: 0 sin riesgo, 1 riesgo histórico	0	1	1	1	1	1	1	1	1	1	1
Interruptor para empresa de producción de ganado porcino: 1 Si o 0 No	1
Resumen de datos de ganado porcino en el 2008	Año 1	Año 2	Año 3	Año 4	Año 5	Año 6	Año 7	Año 8	Año 9	Año 10	Año 11
Cerdas	155	155	155	155	155	155	155	155	155	155	155
Fracción de cerdas de desecho	0.48
Fracción de cerdas muertas	0.02
Número de reemplazos	0
Fracción de reemplazos de desecho	0
Fracción de reemplazos muertos	0
Cerdos nacidos por cerda por año	26	26	26	26	26	26	26	26	26	26	26
Fracción de cerdas jóvenes muertas	0.09
Fracción de cerdas jóvenes vendidas como lechones	0
Fracción de cerdas jóvenes para reemplazo	0
Fracción de cerdos muertos	0.09
Fracción de cerdos vendidos como lechones	0
Número de sementales	1
Fracción de sementales de desecho	0
Fracción de sementales muertos	0
Precios de reemplazos
Cerdas compradas (pesos/cabeza)	7400
Sementales comprados (pesos/cabeza)	125000
Peso de venta promedio de los cerdos (kg) proyectado a futuro	2010	2011	2012	2013	2014	2015	2016	2017	2018	2019	2020
Cerdas jóvenes comercializadas (kg/cabeza)	100	99	100	100	101	100	99.8	101	100	99	100.1
Cerdos comercializados (kg/cabeza)	100	99.9	100	101	100	100	100	100.5	100	101	100
Lechones vendidos (kg/cabeza)	6.99	7	6.97	7.1	6.9	6.99	7	7.01	7	7.09	7.2
Cerdas de desecho (kg/cabeza)	254	253.9	254	254	255	254	254.01	254	253.97	253	253.9
Reemplazos de desecho (kg/cabeza)	169	169.99	172	170	170	170	172	170.02	169.8	171	169
Sementales de desecho (kg/cabeza)	299	302	301	302	300.6	300.2	300.05	299.7	300.25	299	301
Costos de producción del ganado porcino	Pesos por cabeza
Productos veterinarios, medicamentos y suministros	500
Comercialización	0
Descuentos sobre los ingresos para promoción e investigación	0
Sales y minerales	0
Costos de trabajos por contrato (maquila)	0
Otros costos por sales minerales y suplementos	0
Costos de flete	25
Fracción de cerdas reciben PROGAN
Fracción de cerdas y cerdos vendidas reciben PROGAN
Tasa PROGRAN para cerdas (pesos/cerda)
Tasa PROGRAN para cerdas y cerdos vendidos (pesos/cabeza)
Alimento para cerdas y cerdos gordos
Cantidad de alimento suministrado por cabeza por año	Ton/cabeza/año	Precios panel (Pesos/Ton)
Sorgo	0.7481	6500
Soya	0.1536	12600
Aceite	0.0148	10000
Salvado	0.1435	6000
Mc GES LP-S 4G	0.0288	40000
Mc LAC LP-S 4G	0.00941	42000
Precios promedio para cerdos (Pesos/kg)	Precios Panel
Cerdas de desecho (Pesos/kg)	25
Cerdas (Pesos/kg)	37
Cerdos castrados (Pesos/kg)	37
Lechones (Pesos/kg)	114
Cerdas de reemplazo (Pesos/kg)	74
Sementales de desecho (Pesos/kg)	25
Diez años de datos históricos de producción porcina	Historial 1	Historial 2	Historial 3	Historial 4	Historial 5	Historial 6	Historial 7	Historial 8	Historial 9	Historial 10
Peso de venta de cerdo (kg/Cabeza)
Lechones vendidos (kg/Cabeza)
Cerdas de desecho (kg/Cabeza)	254	253.9	254	254	255	254	254.01	254	253.97	253
Reemplazos de desecho (kg/Cabeza)
Cerdos nacidos por cerda por año (número)	26	25.9	26.1	26	26.1	26.1	26.1	26.1	26.1	26
	Si Vende Animales Entonces Provea Los Datos en Esta Tabla
	Nunca ingrese dos filas con la misma secuencia de números
	Igualmente, no ingrese los mismos números a lo largo de toda la fila. En otras palabras, no ingrese el mismo número cada año.
Interruptor para Empresa de Engorda Porcina: 1 Si o 0 No	1
Engorda de cerdos	Año 1	Año 2	Año 3	Año 4	Año 5	Año 6	Año 7	Año 8	Año 9	Año 10	Año 11
Proyección a futuro del número de cerdos comprados por año	4030	4030	4030	4030	4030	4030	4030	4030	4030	4030	4030
Proyección a futuro del peso de venta (kg/cabeza)	110	109.97	110.02	109.95	110.03	110	110	109	110.04	110.06	109.96
Número de cerdos muertos por año	0
Peso de compra de lechones (kg/cabeza)	7
Costos no alimenticios de la engorda (pesos/cerdo)	0
Precio local pagado por cerdos entrando al engorde (Pesos/kg)	0
Cantidad de alimento suministrado por cerdo	Ton/cabeza/año	Precios panel (Pesos/Ton)
Sorgo	0.163	6500
Soya	0.0497	12600
Aceite	0.0013	10000
Salvado	0.00805	6000
NUPIG 2	0.00825	21280
NUPIG 3	0.005	17480
MICRO INIC LP-S 4G	0.0028	44150
MICRO CREC LP-S 4G	0.00105	55500
MICRO DES. LP-S 4G	0.00875	50600
Mc ENG/PAYLEAN 2G	0.007	88000
Historial de 10 años de pesos de venta	Historial 1	Historial 2	Historial 3	Historial 4	Historial 5	Historial 6	Historial 7	Historial 8	Historial 9	Historial 10
Pesos de venta de cerdos de engorde (kg/cabeza)	100	101	100.2	100.4	110	99.9	100	100.4	99.8	101
	Si Vende Animales Entonces Provea Los Datos en Esta Tabla
	Nunca ingrese dos filas con la misma secuencia de números
	Igualmente, no ingrese los mismos números a lo largo de toda la fila. En otras palabras, no ingrese el mismo número cada año.

## Sheet: Cerdos
cerdos	Base 2021
años a simular	6
Simulación Basada en Riesgo para EMGP150 para los Años del 2021 - 2026	1
0
Precios Locales
Marranas de Desecho	25
cerdas finalizadas	37
cerdos finalizados	37
Lechones	114
cerdas de reemplazo	74
Sementales de desecho	25
Precio de Cerdos Entrando al Engorde	0
Precio de Cerdos Entrando al Engorde
Indicator of Selling Hogs
Peso de venta de cerdo (kg/Cabeza)	0
Lechones vendidos (kg/Cabeza)	0
Cerdas de desecho (kg/Cabeza)	2539.88
Reemplazos de desecho (kg/Cabeza)	0
Número de Marranas
Marranas Desechadas	0.48
Marranas Muertas	0.02
cambio de tamaño de piara
Reemplazos Necesarios
Reemplazos criados (auto reemplazos)
Reemplazos Necesarios
Reemplazos Excedentes
0
Reemplazos al 1ero de Enero	0
Reemplazos Desechados	0
Reemplazos Muertos	0
Reemplazos criados
0
Número de Sementales	1
Número de Sementales Desechados	0
Sementales Muertos	0
Sementales Requeridos
0
cerdos Engordados por cerda
cerdos Engordados
0
cerdas Nacidas	0.5
cerdas Muertas	0.09
cerdas para Reemplazos	0
Lechones vendidos	0
cerdas vendidas
Peso de venta de cerdas de engorde
Precio de cerdas de engorde
Peso de venta de lechones
Precio de Lechones
Ingresos por cerdas de engorde
0
cerdos Nacidos	0.5
cerdos Muertos	0.09
Lechones vendidos	0
cerdos vendidos
Peso de venta de cerdos de engorde
Peso de venta de Lechones
Precio de cerdos de engorde
Precio de Lechones
Ingresos por cerdos
0
Sementales Desechados
Peso de venta
Precio
Ingresos Monetarios por Sementales Desechados
0
Marranas Desechadas
Peso de venta
Precio
Ingresos Monetarios por Marranas Desechadas
0
Reemplazos Desechados
Peso de venta
Precio
Ingresos Monetarios por Reemplazos Desechados
0
0
Pagos del gobierno para cerdas
Número de cerdas
Fracción de la piara que recibe pagos de Progran	0
Progran por cerda
Pagos totales
0
0
0
Interruptor para cerdos de Engorda	1
0
cerdos en Engorda
Número de cerdos comprados por año
Número de cerdos que mueren por año	0
Número de cerdos que mueren por año
Peso de compra de crías (Kg)	7
Peso de venta (Kg)
costos no alimenticios de la engorda (pesos/cerdo)	0
0
Precio de compra de cerdos
Precio de venta de cerdos de Engorda
Ingreso por venta de cerdos en Engorda
0
Pagos del gobiernos por todos los cerdos sacrificados
Número de cabezas
Fracción de cerdos y cerdas de engorde bajo progran	0
progran por cabeza
pagos totales
0
0
Ingreso Total de la Piara y cerdos de Engorde
ayuda en efectivo
Kg de carne vendida
0
0
Valor de la Piara
Marranas
Reemplazos
Sementales
cerdos engordados
valor total
0
0
Número de cerdas compradas
Precio por cerda comprada	7400
costo de cerdas compradas
0
Número de Sementales comprados
Precio por Semental comprado	125000
costo de Sementales comprados
0
costo de Reemplazos
0
0
Tasa de Inflación para los costos del Ganado Porcino
Tasa de Inflación para combustible
0
costo en Efectivo (Pesos/cerda):
veterinario, Medicina y Suministros	500
comercialización	0
cuota de promoción e investigación	0
Sales y Minerales	0
costos de actividades a contrato	0
Otros costos	0
costos de Transporte	25
0
costos en Efectivo (Pesos/cerda):
veterinario, Medicina y Suministros
Mercadeo
cuota de promoción e investigación
Sales y Minerales
costos de actividades a contrato
Otros costos
costos de Transporte
costo de cerdos comprados
costos no alimenticios de la engorda
Total
Hogs Switch	1
Requerimientos alimenticios de Marranas	Ton/cabeza/año
Sorgo	0.7481
Soya	0.1536
Aceite	0.0148
Salvado	0.1435
Mc GES LP-S 4G	0.0288
Mc LAC LP-S 4G	0.00941
0	0
0	0
0	0
0	0
Feeder Pig Switch	1
Sorgo	0.163
Soya	0.0497
Aceite	0.0013
Salvado	0.00805
NUPIG 2	0.00825
NUPIG 3	0.005
MICRO INIC LP-S 4G	0.0028
MICRO CREC LP-S 4G	0.00105
MICRO DES. LP-S 4G	0.00875
Mc ENG/PAYLEAN 2G	0.007
0
Número de cerdas
Número de cerdos comprados por año
0
cantidad de alimento para cerdas
Sorgo	0.7481
Soya	0.1536
Aceite	0.0148
Salvado	0.1435
Mc GES LP-S 4G	0.0288
Mc LAC LP-S 4G	0.00941
0	0
0	0
0	0
0	0
cantidad de alimento para cerdos de engorde
Sorgo	0.163
Soya	0.0497
Aceite	0.0013
Salvado	0.00805
NUPIG 2	0.00825
NUPIG 3	0.005
MICRO INIC LP-S 4G	0.0028
MICRO CREC LP-S 4G	0.00105
MICRO DES. LP-S 4G	0.00875
Mc ENG/PAYLEAN 2G	0.007
Precios estocásticos
Cerdas	Fraction
Sorgo	1.11111
Harina de Soya	3.29906
Aceite	1.7094
Salvado	1.02564
Mc GES LP-S 4G	6.83761
Mc LAC LP-S 4G	7.17949
0	0
0	0
0	0
0	0
Precios locales para la piara
Sorgo	6500
Harina de Soya	12600
Aceite	10000
Salvado	6000
Mc GES LP-S 4G	40000
Mc LAC LP-S 4G	42000
0	0
0	0
0	0
0	0
Precios estocásticos
Cerdos en Engorde	Fractions
Sorgo	1.11111
Soya	3.29906
Aceite	1.7094
Salvado	1.02564
NUPIG 2	3.63761
NUPIG 3	2.98803
MICRO INIC LP-S 4G	7.54701
MICRO CREC LP-S 4G	9.48718
MICRO DES. LP-S 4G	8.64957
Mc ENG/PAYLEAN 2G	15.0427
Precios locales para cerdos de engorda
Sorgo	6500
Soya	12600
Aceite	10000
Salvado	6000
NUPIG 2	21280
NUPIG 3	17480
MICRO INIC LP-S 4G	44150
MICRO CREC LP-S 4G	55500
MICRO DES. LP-S 4G	50600
Mc ENG/PAYLEAN 2G	88000
costo de alimento para la piara
Sorgo
Soya
Aceite
Salvado
Mc GES LP-S 4G
Mc LAC LP-S 4G
0
0
0
0
SUMO
0
costo de alimento para la piara de engorde
Sorgo
Soya
Aceite
Salvado
NUPIG 2
NUPIG 3
MICRO INIC LP-S 4G
MICRO CREC LP-S 4G
MICRO DES. LP-S 4G
Mc ENG/PAYLEAN 2G
SUMO
0
costos totales de alimento de la piara
0
0
0
0

## Sheet: Results
Número de Años a Simular	6						These are the formulas fo rsettting overeall Colors for Farm
0 para español, 1 para inglés	0						P(Neg ECR)Ano 2	P(Neg ECR)Ano 11	P(RNWDeclines)	P(RNWDeclines)
						Probs for S.L.	40	18	58	13
	Situación General	Situación General	P(Efectivo Final Neg)	P(Descapitalización)
	2022	2026	2022 - 2026	2022 - 2026			First Year	Last Year	P(NegECR)	P(RNWDeclines)
Posición General de la URP			40--18	58--13		Fractions for S.L.	49	15.5	18	13
Colors for the StopLight						Stoplght Values	2	1	1	1
Características de la URP
	activos	Ingreso Total														Deuda/activos
Ha o Cabeza o Día	2021	2021														Inicial
	1,000 Pesos	1,000 Pesos														Cambio Porcentual
0	11391.1	16872														0
Promedios del periodo 2021-2026
	Ingreso total	Transferencias	INaE	Reservas	Capital Neto Nom	cPNR
Nombre de la Granja	($1,000)	($1,000)	($1,000)	($1,000)	($1,000)	(Cambio Porcentual)
EMGP175	19638.5	0	1524.43	3491.33	15472.2	33.6378
																	tipo de cambio
					0											Parámetros Económicos (Thousants USD)	19.4143
Parámetros Económicos (Miles de Pesos)	2021	2022	2023	2024	2025	2026						1					2021	2022	2023	2024	2025	2026		2022	2023	2024	2025	2026
Ingreso por Ganado	16872	17700.9	18646.7	19711	20549.1	21585.1						3				Ingresos brutos	869.05	911.743	960.461	1015.28	1058.45	1111.82		104.913	110.518	116.826	121.794	127.935
Ingreso Total	16872	17700.9	18646.7	19711	20549.1	21585.1						5				Gasto Total	849.977	889.933	903.379	926.687	958.387	986.76		104.701	106.283	109.025	112.754	116.093
Gasto Total	16501.7	17277.4	17538.5	17991	18606.4	19157.3			6.55665			6				Ingreso Neto	19.073	21.8102	57.0816	88.5933	100.065	125.055	36.8087	114.351	299.279	464.495	524.642	655.665
Ingreso Neto	370.29	423.43	1108.2	1719.98	1942.69	2427.86		655.665	2427.86			7				Retorno Sobre Activos (%)	3.36427	1.497	6.5872	10.207	10.2428	11.3383
Retorno Sobre Activos (%)	3.36427	1.497	6.5872	10.207	10.2428	11.3383						8				P(Deficit Flujo Efectivo) (%)	0	40	34	24.8	24	18
P(Deficit Flujo Efectivo) (%)		40	34	24.8	24	18						9				P(Refinanciamiento) (%)	0	20.6	17.8	10.8	6	4.6
P(Refinanciamiento) (%)		20.6	17.8	10.8	6	4.6						10				P(Ret Sobre Activos < 0) (%)	0	58	46	32.2	21.2	13
P(Ret Sobre Activos < 0) (%)		58	46	32.2	21.2	13						11
												12
												13
Reservas en Efectivo Finales	1255.53	1469.51	2358.36	3848.63	5550.76	7726.7						14
Capital Neto	11006.5	11686.2	13091.5	15155.2	17347.1	20081.1						15
P(Patr Neto Real Disminuya) (%)		58	46	32.2	21.2	13	#VALUE!	#VALUE!	#VALUE!	#VALUE!	#VALUE!	16
	Ingreso neto en efectivo 2022 - 2026 (miles de pesos)
Net Cash Farm Income		2021	2022	2023	2024	2025	2026
	Mean	19.073	21.8102	57.0816	88.5933	100.065	125.055
0.05	5th Percentile	19.073	-125.61	-107.717	-75.4808	-49.0308	-42.4387
0.25	25th Percentile	19.073	-41.0905	-9.91459	29.4668	32.2172	59.419
0.75	75th Percentile	19.073	87.0309	122.444	153.406	170.787	193.959
0.95	95th Percentile	19.073	147.345	204.738	233.159	247.772	274.801
	Ingreso Neto en Efectivo Promedio (miles de pesos)
	Ingreso Total	Transferencias	Ingreso Neto en Efectivo	Efectivo Final	Capital Neto Final	Promedio del Cambio en		Patrimonio Neto Inicial	1.13911e+07
Nombre de la URP	Promedio	Promedio	Promedio	Promedio	Promedio	Patrimonio Neto Real Final		Valor Presente del Pat Neto Final	1.52228e+07
	1,000s Pesos	1,000s Pesos	1,000s Pesos	1,000s Pesos	1,000s Pesos	Cambio Porcentual		Cambio % de Pat Neto Real	33.6378
EMGP175	16365.5	0	1270.36	3492.33	0	33.6378
	Tasa Interna de Retorno	Costo/Beneficio	Tasa de Retorno	Valor Actual Neto
	TIR	c/b	TR	VAN (1000 pesos)
	0.110623	0.978421	0.0720609	912.403											EMGP175
				46.9964
															Receipts, Expenses, Net Cash Income, and Ending Cash Reserves for 2022-2026
															Ingresos, Gastos, Ingresos Netos en Efectivo, y Reservas en Efectivo Finales para 2022-2026
															Ingresos, Gastos, Ingresos Netos en Efectivo, y Reservas en Efectivo Finales para 2022-2026
Ingresos, Gastos, Ingresos Netos en Efectivo, y Reservas en Efectivo Finales para 2022-2026
															Net Cash Income for 2022-2026
															Reservas en Efectivo Finales para 2022-2026
															Reservas en Efectivo Finales para 2022-2026
															Probabilities of a Cash Flow Deficit, Refinancing, and Decreasing Real Net Worth
															P(Déficit de Flujo de Caja, Refinanciamiento, y Disminución del PNR) en EMGP175
															P(Déficit de Flujo de Caja, Refinanciamiento, y Disminución del PNR) en EMGP175
															Fan Graph of Annual Net Cash Farm Income,
															Fan Graph of Annual Net Cash Farm Income, 2021-2026
															Gráfico de Abanico de Ingresos Netos Anuales 2021-2026
															Gráfico de Abanico de Ingresos Netos Anuales 2021-2026
																Porcentajes	Porcentajes
															Percents	Thous. de Pesos	Thous. de Pesos
															Thous. Pesos
Probabilities of a Cash Flow Deficit, Refinancing, and Decreasing Real Net Worth
Gráfico de Abanico para las Reservas Anuales Finales en Efectivo en los Años 2022 - 2026 (1,000s de Pesos)																2022
															First Year
															Fan Graph for Annual Net Cash Farm Income for
															(1,000s Pesos)	2026	Fan Graph for Annual Net Cash Farm Income for 2022 - 2026 (1,000s Pesos)				Ingreso neto en efectivo 2022 - 2026 (miles de pesos)
														6	2022																	Ingreso neto en efectivo 2022 - 2026 (miles de pesos)
															Fan Graph for Annual Ending Cash Reserves for
															(1,000s Pesos)	2026	Fan Graph for Annual Ending Cash Reserves for 2022 - 2026 (1,000s Pesos)				Gráfico de Abanico para las Reservas Anuales Finales en Efectivo en los Años 2022 - 2026 (1,000s de Pesos)
														6	2022																	Gráfico de Abanico para las Reservas Anuales Finales en Efectivo en los Años 2022 - 2026 (1,000s de Pesos)
Reservas en Efectivo Finales para 2022-2026
	Ingreso Neto en Efectivo Annual (miles de pesos)
	Reservas finales en efectivo Anuales (miles de pesos)
Ingresos y Costos Necesarios para Desarrollar el Gráfico de Barras Apiladas				Pagos del Gobierno
Resumen de la Empresa	Ha o Cabeza o Día	Ingresos/Unidad	Ingresos/Total (%)	e Ingresos del Mercado
Nulo	0	0	0	0		=Model!C74	crop 1		Crops
Nulo	0	0	0	0		=Model!C75	crop 2		Crops
Nulo	0	0	0	0		=Model!C76	crop 3		Crops
Nulo	0	0	0	0		=Model!C77	crop 4		Crops
Nulo	0	0	0	0		=Model!C78	crop 5		Crops
Nulo	0	0	0	0		=Model!C79	crop 6		Crops
Nulo	0	0	0	0		=Model!C80	crop 7		Crops
Nulo	0	0	0	0		=Model!C81	crop 8		Crops
Nulo	0	0	0	0		=Model!C82	crop 9		Crops
Nulo	0	0	0	0		=Model!C83	crop 10		Crops
Nulo	0	0	0	0		='T1'!C33	Trees		Trees
Nulo	0	0	0	0		='T2'!C33	Trees		Trees
Nulo	0	0	0	0		='T3'!C33	Trees		Trees
Nulo	0	0	0	0		='T4'!C33	Trees		Trees
Nulo	0	0	0	0		='T5'!C33	Trees		Trees
Nulo	0	0	0	0		='T6'!C33	Trees		Trees
Carne	0	0	0	0		=TABLES!B9			Cattle
Porcinos	155	108852	100	16872000		=TABLES!B10			Hogs
Leche	0	0	0	0		=TABLES!B8			Dairy
Ovinos	0	0	0	0		=TABLES!B11			Sheep
Caprinos	0	0	0	0		=TABLES!B12			Goats
Nulo	0	0	0	0		='A1'!C$23			Aguaculture
Nulo	0	0	0	0		='A2'!C$23			Aguaculture
Nulo	0	0	0	0		='A3'!C$23			Aguaculture
Nulo	0	0	0	0		='A4'!C$23			Aguaculture
Nulo	0	0	0	0		='A5'!C$23			Aguaculture
Nulo	0	0	0	0		='A6'!C$23			Aguaculture
Nulo		0	0	0		='F1'!C$20			Fisheries
Nulo		0	0	0		='F2'!C$20			Fisheries
Nulo		0	0	0		='F3'!C$20			Fisheries
Nulo		0	0	0		='F4'!C$20			Fisheries
Nulo		0	0	0		='F5'!C$20			Fisheries
Nulo		0	0	0		='F6'!C$20			Fisheries
Indemnización			0	0		=TABLES!B26
Transferencias			0	0		=SUM(TABLES!B15:B25)
Otros			0	0		=TABLES!B27
Chequeo de Suma				16872000		=SUM(E229:E264)
				16872000		in TABLES
Resumen del Total de Costos Anuales	Costos Totales
Impuesto predial total (Pesos)	500
Impuestos a la propiedad personal (Pesos)	400
Contabilidad y costos legales (Pesos)	5400
Reparación y mantenimiento de vehículos (Pesos)	27000
Reparación y mantenimiento de maquinaria (Pesos)	104000
Mantenimiento de Edificios	0
Mantenimiento de equipos de pesca (Pesos)	0
Seguro de embarcaciones (Pesos)	0
Seguro de responsabilidad a terceros	0
Costos diversos (Pesos)	0
Polinizadores (Pesos)	0
Costo de animales de carga (Pesos)	0
Combustibles y lubricantes (Pesos)	91111
Teléfono e internet (Pesos)	0
Costo de electricidad con subsidio (pesos)	117000
Costo del agua con subsidio (Pesos)	0
Otros costos de servicios públicos (Pesos)	0
Otros gastos de la finca (Pesos)	0
Brokarage Fees	0
Impuestos locales (Pesos)	0
Mano de Obra	955200	SUM	TABLES	Difference
Renta por Terreno	0	1300611	1300611	0
Costos de Cultivos
Semillas y Pagos por Tecnologia (Pesos)	0
Fertilizantes (Pesos)	0
Herbicidas y Fungicidas (Pesos)	0
Insecticidas (Pesos)	0
Aplicacion/Muestreo/Otros (Pesos)	0
Cosecha (Pesos)	0
Otros Costos por Hectárea (Pesos)	0
Servicios Contratados (Pesos)	0
Fondos Para Investigacion y Promocion (Pesos)	0
Hauling Costs	0
Packing Costs	0
Seguro (Pesos)	0	0	0	0
Costos de Cultivos Arbóreos
costos De Plántulas (Pesos)	0
Costos de Plantar Arboles (Pesos)	0
Fertilizante (Pesos)	0
Herbicidas (Pesos)	0
Insecticidas (Pesos)	0
Otros Químicos (Pesos)	0
Otros costos (Pesos)	0
Fertilizante (Pesos)	0
Herbicidas (Pesos)	0
Insecticidas (Pesos)	0
Otros Químicos (Pesos)	0
Otros costos (Pesos)	0
cosecha (Pesos)	0
Insectos benéficos (pesos/hectárea)	0
Bactericidas (pesos/hectárea)	0
Costos de acarreo o transporte (pesos/ton)	0
Costos del empacado (pesos/ton)	0
Costo de Cosecha Maquilada	0
Seguro (Pesos)	0
		0	0	0
Carne
Insumos veterinarios y medicamentos	0
Costos de mercadeo	0
Descuentos sobre los ingresos para promoción e investigación	0
Costos de sales y minerales	0
Costos de trabajos por contrato (maquila)	0
Otros costos por sales minerales y suplementos	0
Costos de fletes	0
Reemplazos	0
Purchased Steers	0
Costos de Ganado en Engorde	0	0	0	0
Porcinos
veterinario, Medicina y Suministros	77500
Mercadeo	0
cuota de promoción e investigación	0
Sales y Minerales	0
costos de actividades a contrato	0
Otros costos	0
costos de Transporte	3875
Puchased Pigs	0
costos no alimenticios de la engorda	0
costo de Reemplazos	569800	651175	651175	0
Leche
Prod. Veterinarios y Medicinas	0
Reproduccion	0
Transporte de Leche (Camion de Ruta)	0
Membresia en Asociaciones y Pruebas Veterinarias	0
Comisiones por Venta	0
Echaderos de Animales	0
Miscelaneos	0
Otros Costos por Minerales, Sales, y Suplementos	0
Comercializacion de Leche	0
Publicidad	0
Transporte de Leche	0
Otros Costos	0
costo de Reemplazos	0
		0	0	0
Resúmen de Costos de Alimentación
Alimento de Ganado Bovino	0
Alimento de Ganado Porcino	1.45499e+07
Alimento de Ganado Lechero	0
Alimento de Ganado Ovino	0
Alimento de Ganado Caprino	0
Alimento de Acuacultura	0	1.45499e+07	1.45499e+07	0
Ovinos
Productos veterinarios, medicamentos y suministros	0
Comercialización	0
Descuentos sobre los ingresos para promoción e investigación	0
Sales y minerales	0
Costos de trabajos por contrato (maquila)	0
Otros costos por sales minerales y suplementos	0
Costos de flete	0
Replacements	0	0	0	0
Caprinos
Productos veterinarios, medicamentos y suministros	0
Comercialización	0
Descuentos sobre los ingresos para promoción e investigación	0
Sales y minerales	0
Costos de trabajos por contrato (maquila)	0
Otros costos por sales minerales y suplementos	0
Costos de flete	0
Replacements	0	0	0	0
Acuacultura
Fertilizantes y químicos (pesos/Ha o M³)	0				Peces Cría
Postlarva (pesos/Ha o M³)	0				Cosecha y Flete
Preparación de estanques (pesos/Ha o M³)	0				Control de Depredadores (Pájaros)
Engorda (pesos/Ha o M³)	0				Químicos
Cosecha (pesos/Ha o M³)	0				Otros Costos
Insumos Auxiliares (pesos/Ha o M³)	0				Insumos Auxiliares (pesos/Ha o M³)
Diesel (pesos/Ha o M³)	0				Diesel (pesos/Ha o M³)
Gasolina (pesos/Ha o M³)	0	0	0	0
Pesca
Diesel	0
Gasolina	0
Aceite	0
Capitán y Tripulación	0
Otros Suministros	0
Otros Suministros y Costos	0
Mantenimiento	0
Pagos al Gobierno	0	0	0	0
Costos excluyentes del interés		1.65017e+07	1.65017e+07	0
Intereses	0
Chequeo de Costos	1.65017e+07
Costos de la Pagina Table	1.65017e+07
Diferencia	0
Información para Desarrollar el Gráfico de Barras Apiladas					Sort a Matrix by a Specified Column. 11/4/2009 1:24:08 PM
					Alimento	1.45499e+07	0	88.1722
Nombres	costos	Ingresos/Pagos del Gobierno			Mano de Obra	955200	0	5.78849
Indirectos	5400		0.0327239		Ganado Comprado	569800	0	3.45298
Mano de Obra	955200		5.78849		Combustible	208111	0	1.26115
Semillas	0		0		Mantenimiento	131000	0	0.793857
Fertilizante	0		0		Veterinaria	77500	0	0.469648
Terreno	900		0.00545398		Indirectos	5400	0	0.0327239
Combustible	208111		1.26115		Transporte	3875	0	0.0234824
Transporte	3875		0.0234824		Terreno	900	0	0.00545398
Agua	0		0		Semillas	0	0	0
Herbicida	0		0		Fertilizante	0	0	0
Insecticida	0		0		Agua	0	0	0
Cosecha	0		0		Herbicida	0	0	0
Maquila	0		0		Insecticida	0	0	0
Seguro	0		0		Cosecha	0	0	0
Mantenimiento	131000		0.793857		Maquila	0	0	0
Miscelaneos	0		0		Seguro	0	0	0
Veterinaria	77500		0.469648		Miscelaneos	0	0	0
Mercadeo	0		0		Mercadeo	0	0	0
Alimento	1.45499e+07		88.1722		Intereses	0	0	0
Ganado Comprado	569800		3.45298		Brokarage Fees	0	0	0
Intereses	0		0		Otros	0	0	0
Brokarage Fees	0		0					100
Otros	0		0
					Sorted Receipts
Nulo		0	0		Porcinos	0	16872000	100
Nulo		0	0		Nulo	0	0	0
Nulo		0	0		Nulo	0	0	0
Nulo		0	0		Nulo	0	0	0
Nulo		0	0		Nulo	0	0	0
Nulo		0	0		Nulo	0	0	0
Nulo		0	0		Nulo	0	0	0
Nulo		0	0		Nulo	0	0	0
Nulo		0	0		Nulo	0	0	0
Nulo		0	0		Nulo	0	0	0
Nulo		0	0		Nulo	0	0	0
Nulo		0	0		Nulo	0	0	0
Nulo		0	0		Nulo	0	0	0
Nulo		0	0		Nulo	0	0	0
Nulo		0	0		Nulo	0	0	0
Nulo		0	0		Nulo	0	0	0
Carne		0	0		Nulo	0	0	0
Porcinos		16872000	100		Carne	0	0	0
Leche		0	0		Leche	0	0	0
Ovinos		0	0		Ovinos	0	0	0
Caprinos		0	0		Caprinos	0	0	0
Nulo		0	0		Nulo	0	0	0
Nulo		0	0		Nulo	0	0	0
Nulo		0	0		Nulo	0	0	0
Nulo		0	0		Nulo	0	0	0
Nulo		0	0		Nulo	0	0	0
Nulo		0	0		Nulo	0	0	0
Nulo		0	0		Nulo	0	0	0
Nulo		0	0		Nulo	0	0	0
Nulo		0	0		Nulo	0	0	0
Nulo		0	0		Nulo	0	0	0
Nulo		0	0		Nulo	0	0	0
Nulo		0	0		Nulo	0	0	0
Indemnización		0	0		Indemnización	0	0	0
Transferencias		0	0		Transferencias	0	0	0
Otros		0	0		Otros	0	0	0
								100
Sum	1.65017e+07	16872000
Check Sum	1.65017e+07	16872000
Difference	0	0
						Datos Finales
						Ingresos	Egresos
					Porcinos	100		=IF(I457>5,I457,IF(I457<5,0,0))
					Nulo	0		=IF(I458>5,I458,IF(I458<5,0,0))
					Nulo	0		=IF(I459>5,I459,IF(I459<5,0,0))
					Nulo	0		=IF(I460>5,I460,IF(I460<5,0,0))
					Nulo	0		=IF(I461>5,I461,IF(I461<5,0,0))
					Otros	0		=100-SUM(G502:G506)
					Alimento		88.1722	=IF(I430>7,I430,IF(J457<7,0,0))
					Mano de Obra		0	=IF(I431>7,I431,IF(J458<7,0,0))
					Ganado Comprado		0	=IF(I432>7,I432,IF(J459<7,0,0))
					Combustible		0	=IF(I433>7,I433,IF(J460<7,0,0))
					Mantenimiento		0	=IF(I434>7,I434,IF(J461<7,0,0))
					Otros		11.8278	=100-SUM(H508:H512)
						100	100	=SUM(H502:H513)
Scaler for Results things are already in 1,000s of Pesos
1
