# Supplementary material for: Economic and financial viability of a pig farm in central semi-tropical Mexico: 2022–2026 prospective
Source: PLoS One. 2024 May 9;19(5):e0298897. doi: 10.1371/journal.pone.0298897 (PMC11081355; doi:10.1371/journal.pone.0298897)
Supplement: S2 Dataset — (XLSX) [file pone.0298897.s002.xlsx]

## Sheet: Hoja1
0 para español, 1 para inglés	0
Primer Año a Simular	2022
Años a simular	6
Tasa para calcular VPN (Valor Presente Neto)	0.1
Nombre de la unidad productiva	EM150
Opción para calcular el impuesto sobre la renta: 1 SI 0 NO	0
Lista de Activos
Area de la granja	0.027
Mano de obra Por Año
Número de trabajadores permanentes por año	7
Salario por trabajador permanente por año (Pesos)	128914
Número de trabajadores de tiempo parcial por año	2
Salario por trabajo de tiempo parcial año (Pesos)	26400
Salario mínimo oficial por región (pesos/jornal) años a simular	172.87
Otros costos (Pesos)
Impuesto predial total (Pesos)	500
Impuestos a la propiedad personal (Pesos)	400
Impuestos locales (Pesos)
Contabilidad y costos legales (Pesos)	5400
Reparación y mantenimiento de vehículos (Pesos)	27000
Reparación y mantenimiento de maquinaria (Pesos)	104000
Mantenimiento de equipos de pesca (Pesos)
Combustibles y lubricantes (Pesos)	91111
Teléfono e internet (Pesos)
Costo de electricidad con subsidio (pesos)	117000
Tasas de interés por crédito avío	0.09
Tasas de interés para nuevos créditos por año
Crédito para maquinaria y embarcaciones por año	0.11
Ahorros o Inversiones	0.02
Fracción del costo de la maquinaria que se paga en efectivo	1		Si no se necesita del préstamo para maquinaria, ingrese 1.0
Monto mínimo de gastos familiares por año (Pesos)	200000
Efectivo disponible a principio de ciclo 2021 (Pesos)	1085239
	Año 1	Año 2	Año 3	Año 4	Año 5	Año 6	Año 7	Año 8	Año 9	Año 10	Año 11
Otras transferencias/subsidios del gobierno	0	0	0	0	0	0	0	0	0	0	0
Escala de riesgo para cada año simulado
Escala para ajustar el riesgo: 0 sin riesgo, 1 riesgo histórico	0	1	1	1	1	1	1	1	1	1	1
Interruptor para empresa de producción de ganado porcino: 1 Si o 0 No	1
Resumen de datos de ganado porcino en el 2008	Año 1	Año 2	Año 3	Año 4	Año 5	Año 6	Año 7	Año 8	Año 9	Año 10	Año 11
Cerdas	155	155	155	155	155	155	155	155	155	155	155
Fracción de cerdas de desecho	0.48
Fracción de cerdas muertas	0.02
Número de reemplazos	0
Fracción de reemplazos de desecho	0
Fracción de reemplazos muertos	0
Cerdos nacidos por cerda por año	26	26	26	26	26	26	26	26	26	26	26
Fracción de cerdas jóvenes muertas	0.09
Fracción de cerdas jóvenes vendidas como lechones	0
Fracción de cerdas jóvenes para reemplazo	0
Fracción de cerdos muertos	0.09
Fracción de cerdos vendidos como lechones	0
Número de sementales	1
Fracción de sementales de desecho	0
Fracción de sementales muertos	0
Precios de reemplazos
Cerdas compradas (pesos/cabeza)	7400
Sementales comprados (pesos/cabeza)	125000
Peso de venta promedio de los cerdos (kg) proyectado a futuro	2010	2011	2012	2013	2014	2015	2016	2017	2018	2019	2020
Cerdas jóvenes comercializadas (kg/cabeza)	100	99	100	100	101	100	99.8	101	100	99	100.1
Cerdos comercializados (kg/cabeza)	100	99.9	100	101	100	100	100	100.5	100	101	100
Lechones vendidos (kg/cabeza)	6.99	7	6.97	7.1	6.9	6.99	7	7.01	7	7.09	7.2
Cerdas de desecho (kg/cabeza)	254	253.9	254	254	255	254	254.01	254	253.97	253	253.9
Reemplazos de desecho (kg/cabeza)	169	169.99	172	170	170	170	172	170.02	169.8	171	169
Sementales de desecho (kg/cabeza)	299	302	301	302	300.6	300.2	300.05	299.7	300.25	299	301
Costos de producción del ganado porcino	Pesos por cabeza
Productos veterinarios, medicamentos y suministros	500
Comercialización	0
Descuentos sobre los ingresos para promoción e investigación	0
Sales y minerales	0
Costos de trabajos por contrato (maquila)	0
Otros costos por sales minerales y suplementos	0
Costos de flete	25
Alimento para cerdas y cerdos gordos
Cantidad de alimento suministrado por cabeza por año	Ton/cabeza/año	Precios panel (Pesos/Ton)
Sorgo	0.7481	6500
Soya	0.1536	12600
Aceite	0.0148	10000
Salvado	0.1435	6000
Mc GES LP-S 4G	0.0288	40000
Mc LAC LP-S 4G	0.00941	42000
Precios promedio para cerdos (Pesos/kg)	Precios Panel
Cerdas de desecho (Pesos/kg)	25
Cerdas (Pesos/kg)	37
Cerdos castrados (Pesos/kg)	37
Lechones (Pesos/kg)	114
Cerdas de reemplazo (Pesos/kg)	74
Sementales de desecho (Pesos/kg)	25
Diez años de datos históricos de producción porcina	Historial 1	Historial 2	Historial 3	Historial 4	Historial 5	Historial 6	Historial 7	Historial 8	Historial 9	Historial 10
Peso de venta de cerdo (kg/Cabeza)
Lechones vendidos (kg/Cabeza)
Cerdas de desecho (kg/Cabeza)	254	253.9	254	254	255	254	254.01	254	253.97	253
Reemplazos de desecho (kg/Cabeza)
Cerdos nacidos por cerda por año (número)	26	25.9	26.1	26	26.1	26.1	26.1	26.1	26.1	26
	Si Vende Animales Entonces Provea Los Datos en Esta Tabla
	Nunca ingrese dos filas con la misma secuencia de números
	Igualmente, no ingrese los mismos números a lo largo de toda la fila. En otras palabras, no ingrese el mismo número cada año.
Interruptor para Empresa de Engorda Porcina: 1 Si o 0 No	1
Engorda de cerdos	Año 1	Año 2	Año 3	Año 4	Año 5	Año 6	Año 7	Año 8	Año 9	Año 10	Año 11
Proyección a futuro del número de cerdos comprados por año	4030	4030	4030	4030	4030	4030	4030	4030	4030	4030	4030
Proyección a futuro del peso de venta (kg/cabeza)	110	109.97	110.02	109.95	110.03	110	110	109	110.04	110.06	109.96
Número de cerdos muertos por año	0
Peso de compra de lechones (kg/cabeza)	7
Costos no alimenticios de la engorda (pesos/cerdo)	0
Precio local pagado por cerdos entrando al engorde (Pesos/kg)	0
Cantidad de alimento suministrado por cerdo	Ton/cabeza/año	Precios panel (Pesos/Ton)
Sorgo	0.163	6500
Soya	0.0497	12600
Aceite	0.0013	10000
Salvado	0.00805	6000
NUPIG 2	0.00825	21280
NUPIG 3	0.005	17480
MICRO INIC LP-S 4G	0.0028	44150
MICRO CREC LP-S 4G	0.00105	55500
MICRO DES. LP-S 4G	0.00875	50600
Mc ENG/PAYLEAN 2G	0.007	88000
Historial de 10 años de pesos de venta	Historial 1	Historial 2	Historial 3	Historial 4	Historial 5	Historial 6	Historial 7	Historial 8	Historial 9	Historial 10
Pesos de venta de cerdos de engorde (kg/cabeza)	100	101	100.2	100.4	110	99.9	100	100.4	99.8	101
	Si Vende Animales Entonces Provea Los Datos en Esta Tabla
	Nunca ingrese dos filas con la misma secuencia de números
	Igualmente, no ingrese los mismos números a lo largo de toda la fila. En otras palabras, no ingrese el mismo número cada año.
